# Supplementary material for: Increase of macrolide resistance among Streptococcus pyogenes pharyngitis driven by a mef(A)-msr(D)/emm2-ST55 lineage in Portugal (2014–2019)
Source: Antimicrob Agents Chemother. 2025 Oct 10;69(11):e00968-25. doi: 10.1128/aac.00968-25 (PMC12587576; doi:10.1128/aac.00968-25)
Supplement: Supplemental tables — Tables S1 and S2. [file aac.00968-25-s0002.xlsx]

## Sheet: TableS1
Table S1 - Characteristics of 391 pharyngeal group A Streptococcus isolates sequenced in this study
Isolate_ID	BioSample	ENA	Run	Experiment	Year_Isolation	Penicillin	Levofloxacin	Erythromycin	Clindamycin	Tetracycline	Macrolide_resistance_phenotype	Antimicrobial_resistance_genes	emm_type	ST
2014V0107P	SAMEA117991383	ERS23985260	ERX14252407	ERR14845829	2014	S	S	R	S	R	iMLSB	erm(A), tet(O)	77	63
2014V0205P	SAMEA117991384	ERS23985261	ERX14252408	ERR14845830	2014	S	S	R	R	S	cMLSB	erm(B)	11	403
2014V0418P	SAMEA117991385	ERS23985262	ERX14252409	ERR14845831	2014	S	S	R	S	R	iMLSB	erm(A), tet(O)	77	63
2014V0446P	SAMEA117991386	ERS23985263	ERX14252410	ERR14845832	2014	S	S	R	S	R	iMLSB	erm(A), tet(O)	77	63
2014V0800P	SAMEA117991387	ERS23985264	ERX14252411	ERR14845833	2014	S	S	R	S	R	iMLSB	erm(A), tet(O)	77	63
2014V0813P	SAMEA117991388	ERS23985265	ERX14252412	ERR14845834	2014	S	S	R	S	S	M	mef(A), msr(D)	75	49
2014V1089P	SAMEA117991389	ERS23985266	ERX14252413	ERR14845835	2014	S	S	R	S	S	M	mef(A), msr(D)	75	49
2014V1224P	SAMEA117991390	ERS23985267	ERX14252414	ERR14845836	2014	S	S	R	S	S	M	mef(A), msr(D)	75	49
2014V1237P	SAMEA117991391	ERS23985268	ERX14252415	ERR14845837	2014	S	S	R	S	R	iMLSB	erm(A), tet(O)	77	63
2014V2437P	SAMEA117991392	ERS23985269	ERX14252416	ERR14845838	2014	S	S	R	S	R	iMLSB	erm(A), tet(O)	77	63
2014V2449P	SAMEA117991393	ERS23985270	ERX14252417	ERR14845839	2014	S	S	R	S	R	iMLSB	erm(A), tet(O)	77	63
2014V2459P	SAMEA117991394	ERS23985271	ERX14252418	ERR14845840	2014	S	S	R	S	R	iMLSB	erm(A), tet(O)	77	63
2014V2468P	SAMEA117991395	ERS23985272	ERX14252419	ERR14845841	2014	S	S	R	S	R	iMLSB	erm(A), tet(O)	77	63
2014V2475P	SAMEA117991396	ERS23985273	ERX14252420	ERR14845842	2014	S	S	R	R	R	cMLSB	erm(B), tet(M)	75	150
2014V2483P	SAMEA117991397	ERS23985274	ERX14252421	ERR14845843	2014	S	S	R	S	R	iMLSB	erm(A), tet(O)	77	63
2014V2484P	SAMEA117991398	ERS23985275	ERX14252422	ERR14845844	2014	S	S	R	S	R	iMLSB	erm(A), tet(O)	77	63
2014V2486P	SAMEA117991399	ERS23985276	ERX14252423	ERR14845845	2014	S	S	R	S	R	iMLSB	erm(A), tet(O)	77	63
2015V0600P	SAMEA117991400	ERS23985277	ERX14252424	ERR14845846	2015	S	S	R	R	R	cMLSB	erm(B), tet(M)	75	150
2015V0635P	SAMEA117991401	ERS23985278	ERX14252425	ERR14845847	2015	S	S	R	S	R	iMLSB	erm(A), tet(O)	77	63
2015V0658P	SAMEA117991402	ERS23985279	ERX14252426	ERR14845848	2015	S	S	R	S	R	iMLSB	erm(A), tet(O)	77	63
2015V1339P	SAMEA117991403	ERS23985280	ERX14252427	ERR14845849	2015	S	S	R	S	S	M	mef(A), msr(D)	75	49
2015V1368P	SAMEA117991404	ERS23985281	ERX14252428	ERR14845850	2015	S	S	R	S	R	iMLSB	erm(A), tet(O)	77	63
2015V1377P	SAMEA117991405	ERS23985282	ERX14252429	ERR14845851	2015	S	S	R	S	R	iMLSB	erm(A), tet(O)	77	63
2015V1379P	SAMEA117991406	ERS23985283	ERX14252430	ERR14845852	2015	S	S	R	S	S	M	mef(A), msr(D)	75	49
2015V1381P	SAMEA117991407	ERS23985284	ERX14252431	ERR14845853	2015	S	S	R	S	R	iMLSB	erm(A), tet(O)	77	63
2015V2226P	SAMEA117991408	ERS23985285	ERX14252432	ERR14845854	2015	S	S	R	S	R	iMLSB	erm(A), tet(O)	77	63
2016V0132P	SAMEA117991409	ERS23985286	ERX14252433	ERR14845855	2016	S	S	R	S	S	M	mef(A), msr(D)	75	49
2016V0141P	SAMEA117991410	ERS23985287	ERX14252434	ERR14845856	2016	S	S	R	S	R	iMLSB	erm(A), tet(O)	77	63
2016V0398P	SAMEA117991411	ERS23985288	ERX14252435	ERR14845857	2016	S	S	R	S	S	M	mef(A), msr(D)	75	49
2016V0954P	SAMEA117991412	ERS23985289	ERX14252436	ERR14845858	2016	S	S	R	S	S	M	mef(A), msr(D)	75	49
2016V2486P	SAMEA117991413	ERS23985290	ERX14252437	ERR14845859	2016	S	S	R	S	R	iMLSB	erm(A), tet(O)	77	63
2016V2567P	SAMEA117991414	ERS23985291	ERX14252438	ERR14845860	2016	S	S	R	S	R	iMLSB	erm(A), tet(O)	77	63
2017V0111P	SAMEA117991415	ERS23985292	ERX14252439	ERR14845861	2017	S	S	S	S	S	NA	0	1	28
2017V0114P	SAMEA117991416	ERS23985293	ERX14252440	ERR14845862	2017	S	S	S	S	S	NA	0	NTa	46
2017V0117P	SAMEA117991417	ERS23985294	ERX14252441	ERR14845863	2017	S	S	S	S	S	NA	0	4	39
2017V0121P	SAMEA117991418	ERS23985295	ERX14252442	ERR14845864	2017	S	S	S	S	S	NA	0	28	52
2017V0834P	SAMEA117991419	ERS23985296	ERX14252443	ERR14845865	2017	S	S	S	S	S	NA	0	89	1303
2017V0836P	SAMEA117991420	ERS23985297	ERX14252444	ERR14845866	2017	S	S	S	S	S	NA	0	4	39
2017V0838P	SAMEA117991421	ERS23985298	ERX14252445	ERR14845867	2017	S	S	S	S	S	NA	0	4	39
2017V0840P	SAMEA117991422	ERS23985299	ERX14252446	ERR14845868	2017	S	S	S	S	S	NA	0	89	101
2017V0841P	SAMEA117991423	ERS23985300	ERX14252447	ERR14845869	2017	S	S	S	S	S	NA	0	28	52
2017V0842P	SAMEA117991424	ERS23985301	ERX14252448	ERR14845870	2017	S	S	R	S	R	iMLSB	erm(A), tet(O)	77	63
2017V0843P	SAMEA117991425	ERS23985302	ERX14252449	ERR14845871	2017	S	S	S	S	S	NA	0	4	39
2017V0846P	SAMEA117991426	ERS23985303	ERX14252450	ERR14845872	2017	S	S	S	S	S	NA	0	1	28
2017V0853P	SAMEA117991427	ERS23985304	ERX14252451	ERR14845873	2017	S	S	S	S	S	NA	0	3	15
2017V0854P	SAMEA117991428	ERS23985305	ERX14252452	ERR14845874	2017	S	S	S	S	S	NA	0	1	28
2017V0859P	SAMEA117991429	ERS23985306	ERX14252453	ERR14845875	2017	S	S	R	S	R	iMLSB	erm(A), tet(O)	77	63
2017V0862P	SAMEA117991430	ERS23985307	ERX14252454	ERR14845876	2017	S	S	R	S	R	iMLSB	erm(A), tet(O)	77	63
2017V0864P	SAMEA117991431	ERS23985308	ERX14252455	ERR14845877	2017	S	S	S	S	S	NA	0	4	39
2017V0868P	SAMEA117991432	ERS23985309	ERX14252456	ERR14845878	2017	S	S	S	S	S	NA	0	3	15
2017V0870P	SAMEA117991433	ERS23985310	ERX14252457	ERR14845879	2017	S	S	R	S	R	iMLSB	erm(A), tet(O)	77	63
2017V0871P	SAMEA117991434	ERS23985311	ERX14252458	ERR14845880	2017	S	S	S	S	S	NA	0	4	39
2017V0872P	SAMEA117991435	ERS23985312	ERX14252459	ERR14845881	2017	S	S	S	S	R	NA	tet(M)	22	46
2017V0873P	SAMEA117991436	ERS23985313	ERX14252460	ERR14845882	2017	S	S	S	S	S	NA	0	4	39
2017V0879P	SAMEA117991437	ERS23985314	ERX14252461	ERR14845883	2017	S	S	S	S	S	NA	0	89	101
2017V0881P	SAMEA117991438	ERS23985315	ERX14252462	ERR14845884	2017	S	S	R	S	R	iMLSB	erm(A), tet(O)	77	63
2017V0882P	SAMEA117991439	ERS23985316	ERX14252463	ERR14845885	2017	S	S	S	S	S	NA	0	4	39
2017V0883P	SAMEA117991440	ERS23985317	ERX14252464	ERR14845886	2017	S	S	S	S	S	NA	0	3	315
2017V0884P	SAMEA117991441	ERS23985318	ERX14252465	ERR14845887	2017	S	S	R	S	R	iMLSB	erm(A), tet(O)	77	63
2017V0887P	SAMEA117991442	ERS23985319	ERX14252466	ERR14845888	2017	S	S	S	S	S	NA	0	3	15
2017V0889P	SAMEA117991443	ERS23985320	ERX14252467	ERR14845889	2017	S	S	S	S	S	NA	0	6	382
2017V0893P	SAMEA117991444	ERS23985321	ERX14252468	ERR14845890	2017	S	S	S	S	S	NA	0	3	15
2017V0894P	SAMEA117991445	ERS23985322	ERX14252469	ERR14845891	2017	S	S	S	S	S	NA	0	4	39
2017V0903P	SAMEA117991446	ERS23985323	ERX14252470	ERR14845892	2017	S	S	S	S	S	NA	0	4	39
2017V0904P	SAMEA117991447	ERS23985324	ERX14252471	ERR14845893	2017	S	S	S	S	S	NA	0	75	150
2017V0905P	SAMEA117991448	ERS23985325	ERX14252472	ERR14845894	2017	S	S	S	S	S	NA	0	4	39
2017V0906P	SAMEA117991449	ERS23985326	ERX14252473	ERR14845895	2017	S	S	S	S	S	NA	0	1	28
2017V0907P	SAMEA117991450	ERS23985327	ERX14252474	ERR14845896	2017	S	S	S	S	R	NA	tet(M)	22	46
2017V0909P	SAMEA117991451	ERS23985328	ERX14252475	ERR14845897	2017	S	S	S	S	S	NA	0	NTa	46
2017V0912P	SAMEA117991452	ERS23985329	ERX14252476	ERR14845898	2017	S	S	R	S	S	M	mef(A), msr(D)	75	49
2017V0913P	SAMEA117991453	ERS23985330	ERX14252477	ERR14845899	2017	S	S	S	S	S	NA	0	4	39
2017V0916P	SAMEA117991454	ERS23985331	ERX14252478	ERR14845900	2017	S	S	S	S	S	NA	0	4	39
2017V0922P	SAMEA117991455	ERS23985332	ERX14252479	ERR14845901	2017	S	S	R	S	R	iMLSB	erm(A), tet(O)	77	63
2017V0928P	SAMEA117991456	ERS23985333	ERX14252480	ERR14845902	2017	S	S	S	S	S	NA	0	94	89
2017V0929P	SAMEA117991457	ERS23985334	ERX14252481	ERR14845903	2017	S	S	S	S	S	NA	0	89	1303
2017V0931P	SAMEA117991458	ERS23985335	ERX14252482	ERR14845904	2017	S	S	S	S	S	NA	0	4	39
2017V0932P	SAMEA117991459	ERS23985336	ERX14252483	ERR14845905	2017	S	S	S	S	S	NA	0	6	382
2017V0934P	SAMEA117991460	ERS23985337	ERX14252484	ERR14845906	2017	S	S	S	S	S	NA	0	44	25
2017V0938P	SAMEA117991461	ERS23985338	ERX14252485	ERR14845907	2017	S	S	R	S	S	M	mef(A), msr(D)	75	49
2017V0939P	SAMEA117991462	ERS23985339	ERX14252486	ERR14845908	2017	S	S	S	S	S	NA	0	3	15
2017V0940P	SAMEA117991463	ERS23985340	ERX14252487	ERR14845909	2017	S	S	R	S	R	iMLSB	erm(A), tet(O)	77	63
2017V0942P	SAMEA117991464	ERS23985341	ERX14252488	ERR14845910	2017	S	S	S	S	S	NA	0	NTa	46
2017V0945P	SAMEA117991465	ERS23985342	ERX14252489	ERR14845911	2017	S	S	S	S	S	NA	0	89	101
2017V0946P	SAMEA117991466	ERS23985343	ERX14252490	ERR14845912	2017	S	S	S	S	S	NA	0	44	25
2017V1719P	SAMEA117991467	ERS23985344	ERX14252491	ERR14845913	2017	S	S	S	S	S	NA	0	87	62
2017V1721P	SAMEA117991468	ERS23985345	ERX14252492	ERR14845914	2017	S	S	S	S	S	NA	0	4	39
2017V1724P	SAMEA117991469	ERS23985346	ERX14252493	ERR14845915	2017	S	S	S	S	S	NA	0	75	150
2017V1726P	SAMEA117991470	ERS23985347	ERX14252494	ERR14845916	2017	S	S	S	S	S	NA	0	4	39
2017V1727P	SAMEA117991471	ERS23985348	ERX14252495	ERR14845917	2017	S	S	S	S	S	NA	0	89	1303
2017V1728P	SAMEA117991472	ERS23985349	ERX14252496	ERR14845918	2017	S	S	S	S	S	NA	0	89	1303
2017V1729P	SAMEA117991473	ERS23985350	ERX14252497	ERR14845919	2017	S	S	R	S	R	iMLSB	erm(A), tet(O)	77	63
2017V1730P	SAMEA117991474	ERS23985351	ERX14252498	ERR14845920	2017	S	S	S	S	S	NA	0	89	101
2017V1731P	SAMEA117991475	ERS23985352	ERX14252499	ERR14845921	2017	S	S	R	S	R	iMLSB	erm(A), tet(O)	77	63
2017V1734P	SAMEA117991476	ERS23985353	ERX14252500	ERR14845922	2017	S	S	S	S	S	NA	0	89	101
2017V1736P	SAMEA117991477	ERS23985354	ERX14252501	ERR14845923	2017	S	S	S	S	S	NA	0	3	15
2017V1741P	SAMEA117991478	ERS23985355	ERX14252502	ERR14845924	2017	S	S	R	S	S	M	mef(A), msr(D)	75	49
2017V1745P	SAMEA117991479	ERS23985356	ERX14252503	ERR14845925	2017	S	S	S	S	S	NA	0	NTa	46
2017V1746P	SAMEA117991480	ERS23985357	ERX14252504	ERR14845926	2017	S	S	S	S	S	NA	0	89	1303
2017V1747P	SAMEA117991481	ERS23985358	ERX14252505	ERR14845927	2017	S	S	R	R	R	cMLSB	erm(B), tet(M)	12	36
2017V1748P	SAMEA117991482	ERS23985359	ERX14252506	ERR14845928	2017	S	S	S	S	S	NA	0	89	1303
2017V1761P	SAMEA117991483	ERS23985360	ERX14252507	ERR14845929	2017	S	S	R	S	R	iMLSB	erm(A), tet(O)	77	63
2017V1762P	SAMEA117991484	ERS23985361	ERX14252508	ERR14845930	2017	S	S	R	S	S	M	mef(A), msr(D)	75	49
2017V1766P	SAMEA117991485	ERS23985362	ERX14252509	ERR14845931	2017	S	S	S	S	S	NA	0	1	28
2017V1773P	SAMEA117991486	ERS23985363	ERX14252510	ERR14845932	2017	S	S	S	S	S	NA	0	89	1303
2017V1774P	SAMEA117991487	ERS23985364	ERX14252511	ERR14845933	2017	S	S	S	S	S	NA	0	28	456
2017V1775P	SAMEA117991488	ERS23985365	ERX14252512	ERR14845934	2017	S	S	S	S	S	NA	0	4	39
2017V1850P	SAMEA117991489	ERS23985366	ERX14252513	ERR14845935	2017	S	S	S	S	S	NA	0	6	382
2017V1853P	SAMEA117991490	ERS23985367	ERX14252514	ERR14845936	2017	S	S	S	S	S	NA	0	4	39
2017V1854P	SAMEA117991491	ERS23985368	ERX14252515	ERR14845937	2017	S	S	S	S	S	NA	0	87	62
2017V1855P	SAMEA117991492	ERS23985369	ERX14252516	ERR14845938	2017	S	S	S	S	S	NA	0	87	62
2017V1856P	SAMEA117991493	ERS23985370	ERX14252517	ERR14845939	2017	S	S	S	S	S	NA	0	4	39
2017V1859P	SAMEA117991494	ERS23985371	ERX14252518	ERR14845940	2017	S	S	S	S	S	NA	0	4	39
2017V1860P	SAMEA117991495	ERS23985372	ERX14252519	ERR14845941	2017	S	S	S	S	S	NA	0	4	39
2017V1861P	SAMEA117991496	ERS23985373	ERX14252520	ERR14845942	2017	S	S	S	S	S	NA	0	3	315
2017V1868P	SAMEA117991497	ERS23985374	ERX14252521	ERR14845943	2017	S	S	S	S	S	NA	0	4	39
2017V1871P	SAMEA117991498	ERS23985375	ERX14252522	ERR14845944	2017	S	S	S	S	S	NA	0	1	28
2017V1872P	SAMEA117991499	ERS23985376	ERX14252523	ERR14845945	2017	S	S	S	S	S	NA	0	4	39
2017V1876P	SAMEA117991500	ERS23985377	ERX14252524	ERR14845946	2017	S	S	S	S	S	NA	0	1	28
2017V1878P	SAMEA117991501	ERS23985378	ERX14252525	ERR14845947	2017	S	S	S	S	S	NA	0	44	25
2017V1882P	SAMEA117991502	ERS23985379	ERX14252526	ERR14845948	2017	S	S	S	S	R	NA	tet(M)	22	46
2017V1884P	SAMEA117991503	ERS23985380	ERX14252527	ERR14845949	2017	S	S	S	S	S	NA	0	1	28
2017V1889P	SAMEA117991504	ERS23985381	ERX14252528	ERR14845950	2017	S	S	S	S	S	NA	0	1	28
2017V1890P	SAMEA117991505	ERS23985382	ERX14252529	ERR14845951	2017	S	S	S	S	S	NA	0	1	28
2017V1892P	SAMEA117991506	ERS23985383	ERX14252530	ERR14845952	2017	S	S	S	S	S	NA	0	1	1300
2017V1895P	SAMEA117991507	ERS23985384	ERX14252531	ERR14845953	2017	S	S	S	S	S	NA	0	28	52
2017V1901P	SAMEA117991508	ERS23985385	ERX14252532	ERR14845954	2017	S	S	S	S	S	NA	0	44	25
2017V1902P	SAMEA117991509	ERS23985386	ERX14252533	ERR14845955	2017	S	S	S	S	S	NA	0	1	28
2017V1904P	SAMEA117991510	ERS23985387	ERX14252534	ERR14845956	2017	S	S	S	S	S	NA	0	4	39
2017V1907P	SAMEA117991511	ERS23985388	ERX14252535	ERR14845957	2017	S	S	S	S	S	NA	0	1	28
2017V1909P	SAMEA117991512	ERS23985389	ERX14252536	ERR14845958	2017	S	S	S	S	S	NA	0	4	39
2017V1911P	SAMEA117991513	ERS23985390	ERX14252537	ERR14845959	2017	S	S	R	S	R	iMLSB	erm(A), tet(O)	77	63
2017V1929P	SAMEA117991514	ERS23985391	ERX14252538	ERR14845960	2017	S	S	S	S	S	NA	0	1	28
2017V1938P	SAMEA117991515	ERS23985392	ERX14252539	ERR14845961	2017	S	S	R	S	S	M	mef(A), msr(D)	75	49
2017V1942P	SAMEA117991516	ERS23985393	ERX14252540	ERR14845962	2017	S	S	S	S	S	NA	0	1	28
2017V1947P	SAMEA117991517	ERS23985394	ERX14252541	ERR14845963	2017	S	S	S	S	S	NA	0	4	39
2017V1951P	SAMEA117991518	ERS23985395	ERX14252542	ERR14845964	2017	S	S	S	S	S	NA	0	87	62
2017V1956P	SAMEA117991519	ERS23985396	ERX14252543	ERR14845965	2017	S	S	S	S	S	NA	0	89	1303
2017V1957P	SAMEA117991520	ERS23985397	ERX14252544	ERR14845966	2017	S	S	S	S	S	NA	0	4	39
2017V1958P	SAMEA117991521	ERS23985398	ERX14252545	ERR14845967	2017	S	S	R	S	S	M	mef(A), msr(D)	75	49
2017V1959P	SAMEA117991522	ERS23985399	ERX14252546	ERR14845968	2017	S	S	S	S	S	NA	0	1	28
2017V1964P	SAMEA117991523	ERS23985400	ERX14252547	ERR14845969	2017	S	S	R	S	R	iMLSB	erm(A), tet(O)	77	63
2017V1965P	SAMEA117991524	ERS23985401	ERX14252548	ERR14845970	2017	S	S	S	S	S	NA	0	89	101
2017V1967P	SAMEA117991525	ERS23985402	ERX14252549	ERR14845971	2017	S	S	S	S	S	NA	0	4	39
2017V1969P	SAMEA117991526	ERS23985403	ERX14252550	ERR14845972	2017	S	S	S	S	S	NA	0	6	382
2017V1972P	SAMEA117991527	ERS23985404	ERX14252551	ERR14845973	2017	S	S	S	S	S	NA	0	1	28
2017V1973P	SAMEA117991528	ERS23985405	ERX14252552	ERR14845974	2017	S	S	R	S	R	iMLSB	erm(A), tet(O)	77	63
2017V1975P	SAMEA117991529	ERS23985406	ERX14252553	ERR14845975	2017	S	S	S	S	S	NA	0	1	28
2017V1981P	SAMEA117991530	ERS23985407	ERX14252554	ERR14845976	2017	S	S	S	S	S	NA	0	3	315
2017V1982P	SAMEA117991531	ERS23985408	ERX14252555	ERR14845977	2017	S	S	S	S	S	NA	0	1	28
2017V1984P	SAMEA117991532	ERS23985409	ERX14252556	ERR14845978	2017	S	S	S	S	S	NA	0	4	39
2017V1985P	SAMEA117991533	ERS23985410	ERX14252557	ERR14845979	2017	S	S	S	S	S	NA	0	1	28
2017V1988P	SAMEA117991534	ERS23985411	ERX14252558	ERR14845980	2017	S	S	S	S	S	NA	0	4	39
2017V1993P	SAMEA117991535	ERS23985412	ERX14252559	ERR14845981	2017	S	S	R	S	S	M	mef(A), msr(D)	75	49
2018V0038P	SAMEA117991536	ERS23985413	ERX14252560	ERR14845982	2018	S	S	S	S	S	NA	0	1	28
2018V0043P	SAMEA117991537	ERS23985414	ERX14252561	ERR14845983	2018	S	S	S	S	S	NA	0	1	28
2018V0046P	SAMEA117991538	ERS23985415	ERX14252562	ERR14845984	2018	S	S	S	S	S	NA	0	1	28
2018V0047P	SAMEA117991539	ERS23985416	ERX14252563	ERR14845985	2018	S	S	S	S	S	NA	0	4	39
2018V0048P	SAMEA117991540	ERS23985417	ERX14252564	ERR14845986	2018	S	S	S	S	S	NA	0	4	39
2018V0049P	SAMEA117991541	ERS23985418	ERX14252565	ERR14845987	2018	S	S	S	S	S	NA	0	1	28
2018V0053P	SAMEA117991542	ERS23985419	ERX14252566	ERR14845988	2018	S	S	S	S	S	NA	0	4	39
2018V0055P	SAMEA117991543	ERS23985420	ERX14252567	ERR14845989	2018	S	S	S	S	S	NA	0	4	39
2018V0067P	SAMEA117991544	ERS23985421	ERX14252568	ERR14845990	2018	S	S	S	S	S	NA	0	89	101
2018V0070P	SAMEA117991545	ERS23985422	ERX14252569	ERR14845991	2018	S	S	S	S	S	NA	0	1	28
2018V0071P	SAMEA117991546	ERS23985423	ERX14252570	ERR14845992	2018	S	S	S	S	S	NA	0	12	36
2018V0608P	SAMEA117991547	ERS23985424	ERX14252571	ERR14845993	2018	S	S	S	S	S	NA	0	4	39
2018V0610P	SAMEA117991548	ERS23985425	ERX14252572	ERR14845994	2018	S	S	R	S	R	iMLSB	erm(A), tet(O)	77	63
2018V0614P	SAMEA117991549	ERS23985426	ERX14252573	ERR14845995	2018	S	S	S	S	S	NA	0	4	39
2018V0616P	SAMEA117991550	ERS23985427	ERX14252574	ERR14845996	2018	S	S	S	S	S	NA	0	1	28
2018V0617P	SAMEA117991551	ERS23985428	ERX14252575	ERR14845997	2018	S	S	S	S	S	NA	0	1	28
2018V0621P	SAMEA117991552	ERS23985429	ERX14252576	ERR14845998	2018	S	S	S	S	S	NA	0	1	28
2018V0624P	SAMEA117991553	ERS23985430	ERX14252577	ERR14845999	2018	S	S	S	S	S	NA	0	12	242
2018V0632P	SAMEA117991554	ERS23985431	ERX14252578	ERR14846000	2018	S	S	S	S	S	NA	0	1	28
2018V0634P	SAMEA117991555	ERS23985432	ERX14252579	ERR14846001	2018	S	S	S	S	S	NA	0	4	39
2018V0636P	SAMEA117991556	ERS23985433	ERX14252580	ERR14846002	2018	S	S	S	S	S	NA	0	44	1307
2018V0644P	SAMEA117991557	ERS23985434	ERX14252581	ERR14846003	2018	S	S	S	S	S	NA	0	87	62
2018V0647P	SAMEA117991558	ERS23985435	ERX14252582	ERR14846004	2018	S	S	S	S	S	NA	0	6	382
2018V0648P	SAMEA117991559	ERS23985436	ERX14252583	ERR14846005	2018	S	S	S	S	S	NA	0	1	28
2018V0649P	SAMEA117991560	ERS23985437	ERX14252584	ERR14846006	2018	S	S	S	S	S	NA	0	1	28
2018V0652P	SAMEA117991561	ERS23985438	ERX14252585	ERR14846007	2018	S	S	S	S	S	NA	0	4	39
2018V0654P	SAMEA117991562	ERS23985439	ERX14252586	ERR14846008	2018	S	S	S	S	S	NA	0	4	39
2018V0656P	SAMEA117991563	ERS23985440	ERX14252587	ERR14846009	2018	S	S	S	S	S	NA	0	1	28
2018V0657P	SAMEA117991564	ERS23985441	ERX14252588	ERR14846010	2018	S	S	R	S	R	iMLSB	erm(A), tet(O)	77	63
2018V0658P	SAMEA117991565	ERS23985442	ERX14252589	ERR14846011	2018	S	S	S	S	S	NA	0	1	28
2018V0660P	SAMEA117991566	ERS23985443	ERX14252590	ERR14846012	2018	S	S	S	S	S	NA	0	89	1303
2018V0665P	SAMEA117991567	ERS23985444	ERX14252591	ERR14846013	2018	S	S	R	S	R	iMLSB	erm(A), tet(O)	77	63
2018V0666P	SAMEA117991568	ERS23985445	ERX14252592	ERR14846014	2018	S	S	S	S	R	NA	tet(L), tet(M)	42	1298
2018V0668P	SAMEA117991569	ERS23985446	ERX14252593	ERR14846015	2018	S	S	S	S	S	NA	0	28	456
2018V0669P	SAMEA117991570	ERS23985447	ERX14252594	ERR14846016	2018	S	S	S	S	S	NA	0	11	403
2018V0670P	SAMEA117991571	ERS23985448	ERX14252595	ERR14846017	2018	S	S	S	S	S	NA	0	1	28
2018V0682P	SAMEA117991572	ERS23985449	ERX14252596	ERR14846018	2018	S	S	S	S	S	NA	0	4	39
2018V0686P	SAMEA117991573	ERS23985450	ERX14252597	ERR14846019	2018	S	S	S	S	S	NA	0	1	28
2018V0687P	SAMEA117991574	ERS23985451	ERX14252598	ERR14846020	2018	S	S	R	S	R	iMLSB	erm(T), tet(M)	77	399
2018V0691P	SAMEA117991575	ERS23985452	ERX14252599	ERR14846021	2018	S	S	S	S	S	NA	0	4	39
2018V0694P	SAMEA117991576	ERS23985453	ERX14252600	ERR14846022	2018	S	S	S	S	S	NA	0	1	28
2018V0698P	SAMEA117991577	ERS23985454	ERX14252601	ERR14846023	2018	S	S	S	S	S	NA	0	3	315
2018V0701P	SAMEA117991578	ERS23985455	ERX14252602	ERR14846024	2018	S	S	S	S	S	NA	0	1	28
2018V0705P	SAMEA117991579	ERS23985456	ERX14252603	ERR14846025	2018	S	S	S	S	S	NA	0	89	101
2018V0707P	SAMEA117991580	ERS23985457	ERX14252604	ERR14846026	2018	S	S	S	S	S	NA	0	89	1303
2018V0711P	SAMEA117991581	ERS23985458	ERX14252605	ERR14846027	2018	S	S	S	S	S	NA	0	1	28
2018V0721P	SAMEA117991582	ERS23985459	ERX14252606	ERR14846028	2018	S	S	S	S	S	NA	0	75	150
2018V0725P	SAMEA117991583	ERS23985460	ERX14252607	ERR14846029	2018	S	S	S	S	S	NA	0	89	101
2018V0727P	SAMEA117991584	ERS23985461	ERX14252608	ERR14846030	2018	S	S	S	S	S	NA	0	12	242
2018V0728P	SAMEA117991585	ERS23985462	ERX14252609	ERR14846031	2018	S	S	S	S	S	NA	0	1	28
2018V0729P	SAMEA117991586	ERS23985463	ERX14252610	ERR14846032	2018	S	S	S	S	S	NA	0	12	242
2018V0730P	SAMEA117991587	ERS23985464	ERX14252611	ERR14846033	2018	S	S	S	S	S	NA	0	1	28
2018V0737P	SAMEA117991588	ERS23985465	ERX14252612	ERR14846034	2018	S	S	S	S	S	NA	0	4	39
2018V0738P	SAMEA117991589	ERS23985466	ERX14252613	ERR14846035	2018	S	S	S	S	S	NA	0	4	39
2018V0739P	SAMEA117991590	ERS23985467	ERX14252614	ERR14846036	2018	S	S	S	S	S	NA	0	4	39
2018V0740P	SAMEA117991591	ERS23985468	ERX14252615	ERR14846037	2018	S	S	S	S	S	NA	0	1	28
2018V0741P	SAMEA117991592	ERS23985469	ERX14252616	ERR14846038	2018	S	S	S	S	S	NA	0	4	39
2018V0744P	SAMEA117991593	ERS23985470	ERX14252617	ERR14846039	2018	S	S	S	S	S	NA	0	4	39
2018V0745P	SAMEA117991594	ERS23985471	ERX14252618	ERR14846040	2018	S	S	S	S	S	NA	0	12	36
2018V0748P	SAMEA117991595	ERS23985472	ERX14252619	ERR14846041	2018	S	S	S	S	S	NA	0	1	28
2018V0752P	SAMEA117991596	ERS23985473	ERX14252620	ERR14846042	2018	S	S	S	S	S	NA	0	3	315
2018V0753P	SAMEA117991597	ERS23985474	ERX14252621	ERR14846043	2018	S	S	S	S	S	NA	0	11	403
2018V0783P	SAMEA117991598	ERS23985475	ERX14252622	ERR14846044	2018	S	S	S	S	S	NA	0	89	1303
2018V0784P	SAMEA117991599	ERS23985476	ERX14252623	ERR14846045	2018	S	S	S	S	R	NA	tet(M)	22	46
2018V0785P	SAMEA117991600	ERS23985477	ERX14252624	ERR14846046	2018	S	S	R	R	R	cMLSB	erm(B), tet(M)	76	50
2018V0791P	SAMEA117991601	ERS23985478	ERX14252625	ERR14846047	2018	S	S	S	S	S	NA	0	89	101
2018V0794P	SAMEA117991602	ERS23985479	ERX14252626	ERR14846048	2018	S	S	S	S	S	NA	0	28	456
2018V0797P	SAMEA117991603	ERS23985480	ERX14252627	ERR14846049	2018	S	S	S	S	S	NA	0	87	62
2018V0799P	SAMEA117991604	ERS23985481	ERX14252628	ERR14846050	2018	S	S	R	S	R	iMLSB	erm(A), tet(O)	77	63
2018V1449P	SAMEA117991605	ERS23985482	ERX14252629	ERR14846051	2018	S	S	S	S	S	NA	0	4	39
2018V1450P	SAMEA117991606	ERS23985483	ERX14252630	ERR14846052	2018	S	S	S	S	S	NA	0	4	39
2018V1455P	SAMEA117991607	ERS23985484	ERX14252631	ERR14846053	2018	S	S	S	S	S	NA	0	4	39
2018V1456P	SAMEA117991608	ERS23985485	ERX14252632	ERR14846054	2018	S	S	S	S	S	NA	0	6	382
2018V1459P	SAMEA117991609	ERS23985486	ERX14252633	ERR14846055	2018	S	S	S	S	S	NA	0	4	39
2018V1464P	SAMEA117991610	ERS23985487	ERX14252634	ERR14846056	2018	S	S	S	S	S	NA	0	1	28
2018V1467P	SAMEA117991611	ERS23985488	ERX14252635	ERR14846057	2018	S	S	S	S	S	NA	0	4	39
2018V1476P	SAMEA117991612	ERS23985489	ERX14252636	ERR14846058	2018	S	S	S	S	S	NA	0	89	101
2018V1483P	SAMEA117991613	ERS23985490	ERX14252637	ERR14846059	2018	S	S	S	S	S	NA	0	4	39
2018V1487P	SAMEA117991614	ERS23985491	ERX14252638	ERR14846060	2018	S	S	S	S	S	NA	0	94	89
2018V1488P	SAMEA117991615	ERS23985492	ERX14252639	ERR14846061	2018	S	S	S	S	S	NA	0	4	39
2018V1489P	SAMEA117991616	ERS23985493	ERX14252640	ERR14846062	2018	S	S	S	S	S	NA	0	44	25
2018V1498P	SAMEA117991617	ERS23985494	ERX14252641	ERR14846063	2018	S	S	S	S	S	NA	0	1	28
2018V1499P	SAMEA117991618	ERS23985495	ERX14252642	ERR14846064	2018	S	S	S	S	S	NA	0	28	458
2018V1501P	SAMEA117991619	ERS23985496	ERX14252643	ERR14846065	2018	S	S	S	S	S	NA	0	4	39
2018V1503P	SAMEA117991620	ERS23985497	ERX14252644	ERR14846066	2018	S	S	S	S	S	NA	0	6	382
2018V1508P	SAMEA117991621	ERS23985498	ERX14252645	ERR14846067	2018	S	S	S	S	S	NA	0	4	39
2018V1511P	SAMEA117991622	ERS23985499	ERX14252646	ERR14846068	2018	S	S	S	S	S	NA	0	94	89
2018V1514P	SAMEA117991623	ERS23985500	ERX14252647	ERR14846069	2018	S	S	S	S	S	NA	0	89	1303
2018V1517P	SAMEA117991624	ERS23985501	ERX14252648	ERR14846070	2018	S	S	S	S	S	NA	0	87	62
2018V1519P	SAMEA117991625	ERS23985502	ERX14252649	ERR14846071	2018	S	S	S	S	S	NA	0	75	150
2018V1521P	SAMEA117991626	ERS23985503	ERX14252650	ERR14846072	2018	S	S	S	S	S	NA	0	94	89
2018V1527P	SAMEA117991627	ERS23985504	ERX14252651	ERR14846073	2018	S	S	S	S	S	NA	0	4	39
2018V1528P	SAMEA117991628	ERS23985505	ERX14252652	ERR14846074	2018	S	S	S	S	S	NA	0	1	28
2018V1529P	SAMEA117991629	ERS23985506	ERX14252653	ERR14846075	2018	S	S	S	S	S	NA	0	4	39
2018V1530P	SAMEA117991630	ERS23985507	ERX14252654	ERR14846076	2018	S	S	S	S	S	NA	0	4	38
2018V1532P	SAMEA117991631	ERS23985508	ERX14252655	ERR14846077	2018	S	S	S	S	S	NA	0	1	28
2018V1536P	SAMEA117991632	ERS23985509	ERX14252656	ERR14846078	2018	S	S	S	S	S	NA	0	75	150
2018V1538P	SAMEA117991633	ERS23985510	ERX14252657	ERR14846079	2018	S	S	S	S	S	NA	0	4	39
2018V1539P	SAMEA117991634	ERS23985511	ERX14252658	ERR14846080	2018	S	S	S	S	S	NA	0	1	28
2018V1542P	SAMEA117991635	ERS23985512	ERX14252659	ERR14846081	2018	S	S	S	S	S	NA	0	4	39
2018V1543P	SAMEA117991636	ERS23985513	ERX14252660	ERR14846082	2018	S	S	R	S	R	iMLSB	erm(A), tet(O)	77	63
2018V1545P	SAMEA117991637	ERS23985514	ERX14252661	ERR14846083	2018	S	S	S	S	S	NA	0	6	1297
2018V1547P	SAMEA117991638	ERS23985515	ERX14252662	ERR14846084	2018	S	S	S	S	S	NA	0	4	39
2018V1550P	SAMEA117991639	ERS23985516	ERX14252663	ERR14846085	2018	S	S	S	S	S	NA	0	4	39
2018V1555P	SAMEA117991640	ERS23985517	ERX14252664	ERR14846086	2018	S	S	S	S	S	NA	0	1	28
2018V1558P	SAMEA117991641	ERS23985518	ERX14252665	ERR14846087	2018	S	S	S	S	S	NA	0	4	38
2018V2367P	SAMEA117991642	ERS23985519	ERX14252666	ERR14846088	2018	S	S	S	S	S	NA	0	28	456
2018V2371P	SAMEA117991643	ERS23985520	ERX14252667	ERR14846089	2018	S	S	S	S	S	NA	0	94	89
2018V2372P	SAMEA117991644	ERS23985521	ERX14252668	ERR14846090	2018	S	S	S	S	S	NA	0	89	101
2018V2378P	SAMEA117991645	ERS23985522	ERX14252669	ERR14846091	2018	S	S	S	S	S	NA	0	94	89
2018V2381P	SAMEA117991646	ERS23985523	ERX14252670	ERR14846092	2018	S	S	S	S	S	NA	0	94	89
2018V2383P	SAMEA117991647	ERS23985524	ERX14252671	ERR14846093	2018	S	S	S	S	S	NA	0	1	28
2018V2384P	SAMEA117991648	ERS23985525	ERX14252672	ERR14846094	2018	S	S	S	S	S	NA	0	6	382
2018V2387P	SAMEA117991649	ERS23985526	ERX14252674	ERR14846095	2018	S	S	S	S	S	NA	0	4	39
2018V2389P	SAMEA117991650	ERS23985527	ERX14252675	ERR14846096	2018	S	S	S	S	S	NA	0	1	28
2019V0486P	SAMEA117991651	ERS23985528	ERX14252676	ERR14846097	2019	S	S	R	S	S	M	mef(A), msr(D)	2	55
2019V0487P	SAMEA117991652	ERS23985529	ERX14252677	ERR14846098	2019	S	S	S	S	S	NA	0	3	315
2019V0492P	SAMEA117991653	ERS23985530	ERX14252678	ERR14846099	2019	S	S	S	S	S	NA	0	28	458
2019V0494P	SAMEA117991654	ERS23985531	ERX14252679	ERR14846100	2019	S	S	S	S	S	NA	0	28	52
2019V0497P	SAMEA117991655	ERS23985532	ERX14252680	ERR14846101	2019	S	S	S	S	S	NA	0	NTa	39
2019V0501P	SAMEA117991656	ERS23985533	ERX14252681	ERR14846102	2019	S	S	R	S	S	M	mef(A), msr(D)	2	55
2019V0504P	SAMEA117991657	ERS23985534	ERX14252682	ERR14846103	2019	S	S	S	S	S	NA	0	89	101
2019V0505P	SAMEA117991658	ERS23985535	ERX14252683	ERR14846104	2019	S	S	S	S	S	NA	0	6	382
2019V0506P	SAMEA117991659	ERS23985536	ERX14252684	ERR14846105	2019	S	S	S	S	S	NA	0	3	315
2019V0511P	SAMEA117991660	ERS23985537	ERX14252685	ERR14846106	2019	S	S	S	S	S	NA	0	28	458
2019V0516P	SAMEA117991661	ERS23985538	ERX14252686	ERR14846107	2019	S	S	S	S	S	NA	0	3	315
2019V0517P	SAMEA117991662	ERS23985539	ERX14252687	ERR14846108	2019	S	S	S	S	S	NA	0	3	315
2019V0519P	SAMEA117991663	ERS23985540	ERX14252688	ERR14846109	2019	S	S	S	S	S	NA	0	75	150
2019V0520P	SAMEA117991664	ERS23985541	ERX14252689	ERR14846110	2019	S	S	S	S	S	NA	0	3	315
2019V0522P	SAMEA117991665	ERS23985542	ERX14252690	ERR14846111	2019	S	S	S	S	S	NA	0	3	315
2019V0523P	SAMEA117991666	ERS23985543	ERX14252691	ERR14846112	2019	S	S	S	S	S	NA	0	4	39
2019V0526P	SAMEA117991667	ERS23985544	ERX14252692	ERR14846113	2019	S	S	S	S	S	NA	0	4	39
2019V0528P	SAMEA117991668	ERS23985545	ERX14252693	ERR14846114	2019	S	S	S	S	S	NA	0	1	28
2019V0531P	SAMEA117991669	ERS23985546	ERX14252694	ERR14846115	2019	S	S	S	S	S	NA	0	4	39
2019V0537P	SAMEA117991670	ERS23985547	ERX14252695	ERR14846116	2019	S	S	S	S	S	NA	0	4	39
2019V0540P	SAMEA117991671	ERS23985548	ERX14252696	ERR14846117	2019	S	S	S	S	S	NA	0	44	25
2019V0541P	SAMEA117991672	ERS23985549	ERX14252697	ERR14846118	2019	S	S	S	S	S	NA	0	3	315
2019V0542P	SAMEA117991673	ERS23985550	ERX14252698	ERR14846119	2019	S	S	S	S	S	NA	0	1	28
2019V0545P	SAMEA117991674	ERS23985551	ERX14252699	ERR14846120	2019	S	S	R	R	R	cMLSB	erm(B), tet(M)	9	75
2019V0548P	SAMEA117991675	ERS23985552	ERX14252700	ERR14846121	2019	S	S	R	S	R	iMLSB	erm(A), tet(O)	77	63
2019V0551P	SAMEA117991676	ERS23985553	ERX14252701	ERR14846122	2019	S	S	S	S	S	NA	0	6	382
2019V0555P	SAMEA117991677	ERS23985554	ERX14252702	ERR14846123	2019	S	S	S	S	S	NA	0	4	39
2019V0556P	SAMEA117991678	ERS23985555	ERX14252703	ERR14846124	2019	S	S	S	S	S	NA	0	6	382
2019V0558P	SAMEA117991679	ERS23985556	ERX14252704	ERR14846125	2019	S	S	S	S	S	NA	0	4	38
2019V0561P	SAMEA117991680	ERS23985557	ERX14252705	ERR14846126	2019	S	S	S	S	S	NA	0	3	315
2019V0562P	SAMEA117991681	ERS23985558	ERX14252706	ERR14846127	2019	S	S	S	S	S	NA	0	4	39
2019V0571P	SAMEA117991682	ERS23985559	ERX14252707	ERR14846128	2019	S	S	S	S	S	NA	0	6	382
2019V0574P	SAMEA117991683	ERS23985560	ERX14252708	ERR14846129	2019	S	S	S	S	S	NA	0	12	36
2019V0575P	SAMEA117991684	ERS23985561	ERX14252709	ERR14846130	2019	S	S	S	S	S	NA	0	3	315
2019V0576P	SAMEA117991685	ERS23985562	ERX14252710	ERR14846131	2019	S	S	R	R	R	cMLSB	aph(3')-IIIa, erm(B), sat4, tet(M)	11	403
2019V0579P	SAMEA117991686	ERS23985563	ERX14252711	ERR14846132	2019	S	S	S	S	S	NA	0	75	150
2019V0580P	SAMEA117991687	ERS23985564	ERX14252712	ERR14846133	2019	S	S	S	S	S	NA	0	3	315
2019V0582P	SAMEA117991688	ERS23985565	ERX14252713	ERR14846134	2019	S	S	S	S	S	NA	0	6	382
2019V0584P	SAMEA117991689	ERS23985566	ERX14252714	ERR14846135	2019	S	S	S	S	S	NA	0	3	315
2019V0586P	SAMEA117991690	ERS23985567	ERX14252715	ERR14846136	2019	S	S	S	S	S	NA	0	75	150
2019V0588P	SAMEA117991691	ERS23985568	ERX14252716	ERR14846137	2019	S	S	S	S	S	NA	0	6	382
2019V0589P	SAMEA117991692	ERS23985569	ERX14252717	ERR14846138	2019	S	S	R	R	R	cMLSB	aph(3')-IIIa, erm(B), sat4, tet(M)	11	403
2019V0593P	SAMEA117991693	ERS23985570	ERX14252718	ERR14846139	2019	S	S	S	S	S	NA	0	1	28
2019V0595P	SAMEA117991694	ERS23985571	ERX14252719	ERR14846140	2019	S	S	S	S	S	NA	0	94	89
2019V0596P	SAMEA117991695	ERS23985572	ERX14252720	ERR14846141	2019	S	S	S	S	S	NA	0	28	52
2019V0598P	SAMEA117991696	ERS23985573	ERX14252721	ERR14846142	2019	S	S	S	S	S	NA	0	6	1297
2019V1614P	SAMEA117991697	ERS23985574	ERX14252722	ERR14846143	2019	S	S	S	S	S	NA	0	4	39
2019V1616P	SAMEA117991698	ERS23985575	ERX14252723	ERR14846144	2019	S	S	R	S	S	M	mef(A), msr(D)	2	55
2019V1618P	SAMEA117991699	ERS23985576	ERX14252724	ERR14846145	2019	S	S	R	S	S	M	mef(A), msr(D)	2	55
2019V1619P	SAMEA117991700	ERS23985577	ERX14252725	ERR14846146	2019	S	S	S	S	S	NA	0	4	39
2019V1620P	SAMEA117991701	ERS23985578	ERX14252726	ERR14846147	2019	S	S	S	S	S	NA	0	3	315
2019V1623P	SAMEA117991702	ERS23985579	ERX14252727	ERR14846148	2019	S	S	S	S	S	NA	0	3	315
2019V1626P	SAMEA117991703	ERS23985580	ERX14252728	ERR14846149	2019	S	S	R	S	S	M	mef(A), msr(D)	2	55
2019V1634P	SAMEA117991704	ERS23985581	ERX14252729	ERR14846150	2019	S	S	S	S	S	NA	0	89	101
2019V1640P	SAMEA117991705	ERS23985582	ERX14252730	ERR14846151	2019	S	S	S	S	S	NA	0	12	36
2019V1642P	SAMEA117991706	ERS23985583	ERX14252731	ERR14846152	2019	S	S	S	S	S	NA	0	89	101
2019V1643P	SAMEA117991707	ERS23985584	ERX14252732	ERR14846153	2019	S	S	S	S	S	NA	0	3	315
2019V1650P	SAMEA117991708	ERS23985585	ERX14252733	ERR14846154	2019	S	S	S	S	S	NA	0	6	382
2019V1653P	SAMEA117991709	ERS23985586	ERX14252734	ERR14846155	2019	S	S	S	S	S	NA	0	4	39
2019V1657P	SAMEA117991710	ERS23985587	ERX14252735	ERR14846156	2019	S	S	S	S	S	NA	0	12	36
2019V1664P	SAMEA117991711	ERS23985588	ERX14252736	ERR14846157	2019	S	S	S	S	S	NA	0	12	36
2019V1665P	SAMEA117991712	ERS23985589	ERX14252737	ERR14846158	2019	S	S	S	S	S	NA	0	NTa	161
2019V1668P	SAMEA117991713	ERS23985590	ERX14252738	ERR14846159	2019	S	S	R	S	S	M	mef(A), msr(D)	2	55
2019V1669P	SAMEA117991714	ERS23985591	ERX14252739	ERR14846160	2019	S	S	R	S	S	M	mef(A), msr(D)	2	55
2019V1674P	SAMEA117991715	ERS23985592	ERX14252740	ERR14846161	2019	S	S	S	S	S	NA	0	89	101
2019V1677P	SAMEA117991716	ERS23985593	ERX14252741	ERR14846162	2019	S	S	R	S	S	M	mef(A), msr(D)	2	55
2019V1678P	SAMEA117991717	ERS23985594	ERX14252742	ERR14846163	2019	S	S	S	S	S	NA	0	4	39
2019V1683P	SAMEA117991718	ERS23985595	ERX14252743	ERR14846164	2019	S	S	S	S	S	NA	0	6	382
2019V1686P	SAMEA117991719	ERS23985596	ERX14252744	ERR14846165	2019	S	S	S	S	S	NA	0	4	39
2019V1687P	SAMEA117991720	ERS23985597	ERX14252745	ERR14846166	2019	S	S	R	S	S	M	mef(A), msr(D)	2	55
2019V1689P	SAMEA117991721	ERS23985598	ERX14252746	ERR14846167	2019	S	S	S	S	S	NA	0	6	382
2019V1690P	SAMEA117991722	ERS23985599	ERX14252747	ERR14846168	2019	S	S	R	S	S	M	mef(A), msr(D)	2	55
2019V1697P	SAMEA117991723	ERS23985600	ERX14252748	ERR14846169	2019	S	S	S	S	S	NA	0	4	39
2019V1710P	SAMEA117991724	ERS23985601	ERX14252749	ERR14846170	2019	S	S	S	S	S	NA	0	6	382
2019V1712P	SAMEA117991725	ERS23985602	ERX14252750	ERR14846171	2019	S	S	S	S	S	NA	0	6	382
2019V1713P	SAMEA117991726	ERS23985603	ERX14252751	ERR14846172	2019	S	S	R	S	S	M	mef(A), msr(D)	2	55
2019V1714P	SAMEA117991727	ERS23985604	ERX14252752	ERR14846173	2019	S	S	R	S	S	M	mef(A), msr(D)	2	55
2019V1718P	SAMEA117991728	ERS23985605	ERX14252753	ERR14846174	2019	S	S	S	S	S	NA	0	4	39
2019V1722P	SAMEA117991729	ERS23985606	ERX14252754	ERR14846175	2019	S	S	R	S	S	M	mef(A), msr(D)	2	55
2019V1723P	SAMEA117991730	ERS23985607	ERX14252755	ERR14846176	2019	S	S	R	S	S	M	mef(A), msr(D)	2	55
2019V1726P	SAMEA117991731	ERS23985608	ERX14252756	ERR14846177	2019	S	S	S	S	R	NA	tet(M)	22	46
2019V1727P	SAMEA117991732	ERS23985609	ERX14252757	ERR14846178	2019	S	S	R	S	S	M	mef(A), msr(D)	2	55
2019V1728P	SAMEA117991733	ERS23985610	ERX14252758	ERR14846179	2019	S	S	S	S	S	NA	0	12	36
2019V1730P	SAMEA117991734	ERS23985611	ERX14252759	ERR14846180	2019	S	S	S	S	S	NA	0	75	150
2019V1732P	SAMEA117991735	ERS23985612	ERX14252760	ERR14846181	2019	S	S	S	S	S	NA	0	4	39
2019V1735P	SAMEA117991736	ERS23985613	ERX14252761	ERR14846182	2019	S	S	R	S	S	M	mef(A), msr(D)	2	55
2019V1739P	SAMEA117991737	ERS23985614	ERX14252762	ERR14846183	2019	S	S	S	S	S	NA	0	12	36
2019V1740P	SAMEA117991738	ERS23985615	ERX14252763	ERR14846184	2019	S	S	R	R	R	cMLSB	erm(B), tet(M)	9	75
2019V1741P	SAMEA117991739	ERS23985616	ERX14252764	ERR14846185	2019	S	S	S	S	S	NA	0	4	39
2019V1744P	SAMEA117991740	ERS23985617	ERX14252765	ERR14846186	2019	S	S	S	S	S	NA	0	4	39
2019V1750P	SAMEA117991741	ERS23985618	ERX14252766	ERR14846187	2019	S	S	S	S	S	NA	0	4	39
2019V1752P	SAMEA117991742	ERS23985619	ERX14252767	ERR14846188	2019	S	S	R	R	R	cMLSB	erm(B), tet(M)	9	75
2019V1756P	SAMEA117991743	ERS23985620	ERX14252768	ERR14846189	2019	S	S	S	S	S	NA	0	4	39
2019V1761P	SAMEA117991744	ERS23985621	ERX14252769	ERR14846190	2019	S	S	S	S	S	NA	0	4	39
2019V1762P	SAMEA117991745	ERS23985622	ERX14252770	ERR14846191	2019	S	S	S	S	S	NA	0	3	315
2019V1765P	SAMEA117991746	ERS23985623	ERX14252771	ERR14846192	2019	S	S	S	S	S	NA	0	4	39
2019V1766P	SAMEA117991747	ERS23985624	ERX14252772	ERR14846193	2019	S	S	S	S	S	NA	0	4	39
2019V1770P	SAMEA117991748	ERS23985625	ERX14252773	ERR14846194	2019	S	S	S	S	S	NA	0	4	39
2019V1776P	SAMEA117991749	ERS23985626	ERX14252774	ERR14846195	2019	S	S	S	S	S	NA	0	4	39
2019V1779P	SAMEA117991750	ERS23985627	ERX14252775	ERR14846196	2019	S	S	R	S	S	M	mef(A), msr(D)	2	55
2019V1780P	SAMEA117991751	ERS23985628	ERX14252776	ERR14846197	2019	S	S	S	S	S	NA	0	12	1499
2019V1781P	SAMEA117991752	ERS23985629	ERX14252777	ERR14846198	2019	S	S	S	S	S	NA	0	3	315
2019V2435P	SAMEA117991753	ERS23985630	ERX14252778	ERR14846199	2019	S	S	S	S	S	NA	0	12	36
0554P	SAMEA117991754	ERS23985631	ERX14252779	ERR14846200	1998	S	S	R	S	S	M	mef(A), msr(D)	2	55
0555P	SAMEA117991755	ERS23985632	ERX14252780	ERR14846201	1998	S	S	R	S	S	M	mef(A), msr(D)	2	55
2003V1219P	SAMEA117991756	ERS23985633	ERX14252781	ERR14846202	2003	S	S	R	S	S	M	mef(A), msr(D)	2	55
2012V1060P	SAMEA117991757	ERS23985634	ERX14252782	ERR14846203	2012	S	S	R	S	S	M	mef(A), msr(D)	2	55
415PT	SAMEA117991758	ERS23985635	ERX14252783	ERR14846204	2000	S	S	R	S	S	M	mef(A), msr(D)	2	55
2007V0317P	SAMEA117991759	ERS23985636	ERX14252784	ERR14846205	2007	S	S	R	S	S	M	mef(A), msr(D)	75	657
2007V1700P	SAMEA117991760	ERS23985637	ERX14252785	ERR14846206	2007	S	S	R	S	S	M	mef(A), msr(D)	75	150
2007V1823P	SAMEA117991761	ERS23985638	ERX14252786	ERR14846207	2007	S	S	R	S	S	M	mef(A), msr(D)	75	657
2007V1829P	SAMEA117991762	ERS23985639	ERX14252787	ERR14846208	2007	S	S	R	S	S	M	mef(A), msr(D)	75	657
2007V2433P	SAMEA117991763	ERS23985640	ERX14252788	ERR14846209	2007	S	S	R	S	S	M	mef(A), msr(D)	75	657
2007V2779P	SAMEA117991764	ERS23985641	ERX14252789	ERR14846210	2007	S	S	R	S	S	M	mef(A), msr(D)	75	657
2008V1731P	SAMEA117991765	ERS23985642	ERX14252790	ERR14846211	2008	S	S	R	R	R	iMLSB	erm(A), tet(O)	77	63
2009V0432P	SAMEA117991766	ERS23985643	ERX14252791	ERR14846212	2009	S	S	R	S	R	iMLSB	erm(A), tet(O)	77	63
2012V1561P	SAMEA117991767	ERS23985644	ERX14252792	ERR14846213	2012	S	S	R	S	R	iMLSB	erm(A), tet(O)	77	63
2012V1564P	SAMEA117991768	ERS23985645	ERX14252793	ERR14846214	2012	S	S	R	S	R	iMLSB	erm(A), tet(O)	77	63
2012V2335P	SAMEA117991769	ERS23985646	ERX14252794	ERR14846215	2012	S	S	R	S	R	iMLSB	erm(A), tet(O)	77	63
2013V0085P	SAMEA117991770	ERS23985647	ERX14252795	ERR14846216	2013	S	S	R	S	R	iMLSB	erm(A), tet(O)	77	63
2013V1488P	SAMEA117991771	ERS23985648	ERX14252796	ERR14846217	2013	S	S	R	S	R	iMLSB	erm(A), tet(O)	77	63
2013V1502P	SAMEA117991772	ERS23985649	ERX14252797	ERR14846218	2013	S	S	R	S	R	iMLSB	erm(A), tet(O)	77	63
2013V1984P	SAMEA117991773	ERS23985650	ERX14252798	ERR14846219	2013	S	S	R	S	R	iMLSB	erm(A), tet(O)	77	63
a NT, emm-non-typable due to emm gene deletion or recombination with enn
ST, Sequence type
S, Susceptible
R, Resistant
NA, not applicable
cMLSB, constitutive resistance to macrolides, lincosamides, and streptogramin B
iMLSB, inducible resistance to macrolides, lincosamides and streptogramin B
M, resistance to macrolides and susceptibility to lincosamides and streptogramin B

## Sheet: TableS2
Table S2 - Previously published genomes used in this work
Isolate_ID	Accession no.	Year_isolation	Country	emm_type	ST	Antimicrobial_resistance_genes	Reference
MGAS10270	GCF_000013505	2002	USA	2	55	0	Davies et al. (1)
Bra030	SAMEA3919030	2005	Brazil	2	55	0	Davies et al. (1)
PHE_104228	SAMEA3930650	2014	UK	2	55	0	Davies et al. (1)
PHE_18915	SAMEA3930730	2014	UK	2	55	0	Davies et al. (1)
PHE_55087	SAMEA3930731	2014	UK	2	55	0	Davies et al. (1)
NS204	SAMEA864296	1994	Australia	2	55	0	Davies et al. (1)
NGAS226	SAMN02570627	2010-2013	Canada	2	55	0	Davies et al. (1)
NGAS671	SAMN02570760	2010-2013	Canada	2	55	0	Davies et al. (1)
20154131	SAMN07153250	2015	USA	2	55	0	Davies et al. (1)
20154149	SAMN07153267	2015	USA	2	55	0	Davies et al. (1)
20154150	SAMN07153268	2015	USA	2	55	0	Davies et al. (1)
20154155	SAMN07153273	2015	USA	2	55	0	Davies et al. (1)
20161333	SAMN07154132	2015	USA	2	55	0	Davies et al. (1)
20162430	SAMN07154322	2015	USA	2	55	0	Davies et al. (1)
STAB14018	GCF_002163545	2014	France	75	150	0	Davies et al. (1)
STAB090229	GCF_002238295	2009	France	75	150	0	Davies et al. (1)
STAB120304	GCF_002238315	2012	France	75	150	0	Davies et al. (1)
patientH	SAMEA1406976	2010	Australia	75	150	0	Davies et al. (1)
NS1691	SAMEA1406983	1999	Australia	75	590	0	Davies et al. (1)
NS3870	SAMEA1407004	2004	Australia	75	609	0	Davies et al. (1)
NS7249	SAMEA1407042	1999	Australia	75	590	0	Davies et al. (1)
NS1999	SAMEA1407045	1999	Australia	75	590	0	Davies et al. (1)
20184V1I1	SAMEA1523425	2006	Fiji	75	468	0	Davies et al. (1)
K48807	SAMEA1695466	2011	Kenya	75	704	tet(M)	Davies et al. (1)
K19376	SAMEA1711696	2006	Kenya	75	578	tet(L), tet(M)	Davies et al. (1)
K35909	SAMEA1711718	2009	Kenya	75	704	tet(M)	Davies et al. (1)
K6008	SAMEA1711778	2000	Kenya	75	751	tet(L), tet(M)	Davies et al. (1)
K13065	SAMEA1711785	2004	Kenya	75	578	tet(L), tet(M)	Davies et al. (1)
33052V1S1	SAMEA1876735	2006	Fiji	75	468	0	Davies et al. (1)
Bel001	SAMEA3919027	2004	Belgium	75	150	0	Davies et al. (1)
Bra042	SAMEA3919031	2007	Brazil	75	150	0	Davies et al. (1)
Bra050	SAMEA3919078	2012	Brazil	75	150	0	Davies et al. (1)
A839	SAMEA3919095	2007-2010	India	75	357	tet(M), thfT	Davies et al. (1)
A997	SAMEA3919128	2007-2010	India	75	230	tet(M), dfrG	Davies et al. (1)
PHE_45811	SAMEA3930576	2014	UK	75	150	0	Davies et al. (1)
PHE_12906	SAMEA3930594	2014	UK	75	150	0	Davies et al. (1)
PHE_55078	SAMEA3930746	2014	UK	75	150	0	Davies et al. (1)
GASEMM0015	SAMEA4548688	2014-2015	UK	75	150	0	Davies et al. (1)
GASEMM0022	SAMEA4548695	2014-2015	UK	75	150	0	Davies et al. (1)
GASEMM0052	SAMEA4548725	2014-2015	UK	75	788	0	Davies et al. (1)
GASEMM0053	SAMEA4548726	2014-2015	UK	75	788	0	Davies et al. (1)
NS1210	SAMEA864218	1997	Australia	75	632	0	Davies et al. (1)
NS20	SAMEA864275	1991	Australia	75	607	0	Davies et al. (1)
NGAS344	SAMN02570675	2011	Canada	75	49	0	Davies et al. (1)
NGAS604	SAMN02570723	2012	Canada	75	49	0	Davies et al. (1)
20154384	SAMN07153310	2015	USA	75	49	mef(A)-msr(D)	Davies et al. (1)
20154615	SAMN07153361	2015	USA	75	49	mef(A)-msr(D)	Davies et al. (1)
20154628	SAMN07153373	2015	USA	75	150	0	Davies et al. (1)
20155588	SAMN07153580	2015	USA	75	150	0	Davies et al. (1)
20155589	SAMN07153581	2015	USA	75	861	mef(A)-msr(D)	Davies et al. (1)
20155609	SAMN07153598	2015	USA	75	49	0	Davies et al. (1)
20155617	SAMN07153605	2015	USA	75	49	0	Davies et al. (1)
20156271	SAMN07153720	2015	USA	75	150	0	Davies et al. (1)
20156321	SAMN07153724	2015	USA	75	150	0	Davies et al. (1)
33149V1T1	SAMEA1324142	2006	Fiji	77	572	0	Davies et al. (1)
patientC	SAMEA1406938	2010	Australia	77	1023	tet(O)	Davies et al. (1)
NS5568	SAMEA1406975	1992	Australia	77	572	0	Davies et al. (1)
NS1980	SAMEA1407024	1999	Australia	77	572	0	Davies et al. (1)
NS5128	SAMEA1407049	2005	Australia	77	588	0	Davies et al. (1)
NS2000	SAMEA1407055	1999	Australia	77	63	tet(O)	Davies et al. (1)
NS16	SAMEA1407102	1991	Australia	77	166	tet(M), catD	Davies et al. (1)
NS5496	SAMEA1407122	1992	Australia	77	994	tet(M)	Davies et al. (1)
20139V1I1	SAMEA1523516	2006	Fiji	77	996	tet(M)	Davies et al. (1)
K13994	SAMEA1695417	2005	Kenya	77	747	tet(L), tet(M)	Davies et al. (1)
K5797	SAMEA1695421	2000	Kenya	77	747	tet(L), tet(M)	Davies et al. (1)
K5797	SAMEA1711572	2000	Kenya	77	747	tet(L), tet(M)	Davies et al. (1)
K20001	SAMEA1711575	2006	Kenya	77	747	tet(L), tet(M)	Davies et al. (1)
K10514	SAMEA1711630	2003	Kenya	77	218	tet(M)	Davies et al. (1)
K21246	SAMEA1711646	2007	Kenya	77	747	tet(L), tet(M)	Davies et al. (1)
K6099	SAMEA1711729	2000	Kenya	77	482	tet(M)	Davies et al. (1)
GAS12484	SAMEA3918823	2012	NZ	77	572	0	Davies et al. (1)
GAS1291	SAMEA3918904	2012	NZ	77	572	0	Davies et al. (1)
GAS131275	SAMEA3918999	2013	NZ	77	63	tet(O)	Davies et al. (1)
A840	SAMEA3919096	2007-2010	India	77	482	tet(M)	Davies et al. (1)
A841	SAMEA3919097	2007-2010	India	77	482	tet(M)	Davies et al. (1)
PHE_27636	SAMEA3930749	2014	UK	77	399	tet(M)	Davies et al. (1)
PHE_12804	SAMEA3930908	2014	UK	77	63	erm(A), tet(O)	Davies et al. (1)
PHE_27706	SAMEA3931070	2014	UK	77	63	erm(A), tet(O)	Davies et al. (1)
NS236	SAMEA864277	1994	Australia	77	63	tet(O)	Davies et al. (1)
NGAS169	SAMN02570621	2010-2013	Canada	77	63	tet(O)	Davies et al. (1)
NGAS364	SAMN02570681	2010-2013	Canada	77	63	0	Davies et al. (1)
20154045	SAMN07153235	2015	USA	77	63	erm(A), tet(O)	Davies et al. (1)
20154151	SAMN07153269	2015	USA	77	63	tet(O)	Davies et al. (1)
20154558	SAMN07153328	2015	USA	77	63	erm(A), tet(O)	Davies et al. (1)
20154612	SAMN07153359	2015	USA	77	399	erm(T), tet(M)	Davies et al. (1)
20154792	SAMN07153390	2015	USA	77	63	tet(O)	Davies et al. (1)
20155018	SAMN07153442	2015	USA	77	63	tet(O)	Davies et al. (1)
20155579	SAMN07153571	2015	USA	77	133	tet(M)	Davies et al. (1)
20155580	SAMN07153572	2015	USA	77	133	tet(M)	Davies et al. (1)
20155585	SAMN07153577	2015	USA	77	133	tet(M)	Davies et al. (1)
20156012	SAMN07153652	2015	USA	77	399	erm(T), tet(M)	Davies et al. (1)
20156324	SAMN07153726	2015	USA	77	399	tet(M)	Davies et al. (1)
20156364	SAMN07153733	2015	USA	77	399	erm(B), tet(M)x2, aph(3')-IIIa, sat4	Davies et al. (1)
20160953	SAMN07154039	2015	USA	77	904	tet(M)	Davies et al. (1)
20161863	SAMN07154225	2015	USA	77	133	tet(M)	Davies et al. (1)
NILSPYO770049	GCF_041071735	2017	Poland	77	63	erm(A), tet(O)	Gawor et al. (2)
NILSPYO770020	GCF_041071845	2015	Poland	77	63	tet(O)	Gawor et al. (2)
NILSPYO770002	GCF_041072535	2014	Poland	77	63	tet(O)	Gawor et al. (2)
NILSPYO771065	GCF_041072725	2011	Poland	77	63	erm(A), erm(B), tet(M), tet(O)	Gawor et al. (2)
NILSPYO771039	GCF_041072835	2008	Poland	77	63	erm(A), tet(O)	Gawor et al. (2)
NILSPYO771038	GCF_041073745	2008	Poland	77	63	erm(A), tet(O)	Gawor et al. (2)
NILSPYO771038	GCF_041074175	2003	Poland	77	63	erm(A), tet(O)	Gawor et al. (2)
NILSPYO771038	GCF_041074825	2003	Poland	77	63	tet(O)	Gawor et al. (2)
References
1. Davies MR, McIntyre L, Mutreja A, Lacey JA, Lees JA, Towers RJ, Duchêne S, Smeesters PR, Frost HR, Price DJ, Holden MTG, David S, Giffard PM, Worthing KA, Seale AC, Berkley JA, Harris SR, Rivera-Hernandez T, Berking O, Cork AJ, Torres RSLA, Lithgow T, Strugnell RA, Bergmann R, Nitsche-Schmitz P, Chhatwal GS, Bentley SD, Fraser JD, Moreland NJ, Carapetis JR, Steer AC, Parkhill J, Saul A, Willia…
2. Gawor J, Żuchniewicz K, Ojeda Saavedra M, Beres SB, Kiedrowska M, Wróbel-Pawelczyk I, Kozińska A, Gromadka R, Musser JM, Sitkiewicz I, Kern-Zdanowicz I. 2024. ICESp1109, a novel hybrid Integrative Conjugative Element of macrolide-resistant Streptococcus pyogenes serotype M77 collected between 2003 and 2017 in Poland. J Infect Dis jiae473.
